# Supplementary material for: Sleep Disturbance Trajectories in Critically Ill Children Post-ICU Discharge: A Longitudinal Observational Study
Source: Children (Basel). 2026 Apr 20;13(4):568. doi: 10.3390/children13040568 (PMC13114457; doi:10.3390/children13040568)
Supplement: Supplementary file 1 [file children-13-00568-s001.zip]

Archive with 1 entries (1 files):
- children-4245312-supplementary.pdf
